# Supplementary material for: Age Structure and Body Size of the Plateau Brown Frog (Rana kukunoris) in the Jiuzhaigou National Nature Reserve and Potential Climatic Impacts on Its Life History Variations
Source: Animals (Basel). 2023 Nov 25;13(23):3654. doi: 10.3390/ani13233654 (PMC10705176; doi:10.3390/ani13233654)
Supplement: Supplementary file 1 [file animals-13-03654-s001.zip]

Archive with 1 entries (1 files):
- animals-2692866-supplementary.pdf
